# Supplementary material for: Widespread subclinical cellular changes revealed across a neural-epithelial-vascular complex in choroideremia using adaptive optics
Source: Commun Biol. 2022 Sep 13;5:893. doi: 10.1038/s42003-022-03842-7 (PMC9470576; doi:10.1038/s42003-022-03842-7)
Supplement: Supplementary file 6 — Supplementary Data 1 [file 42003_2022_3842_MOESM6_ESM.xlsx]

## Sheet: Figure 1f
ID	Eccentricity (mm)	Density (cells/mm^2)
C1L	0.14	5007
	0.44	2011
	0.68	2334
	0.77	2629
	0.9	2379
	2.15	1893
	2.83	1825
	2.81	1544
	3.68	1431
	0.27	3302
	0.52	2471
	4.91	1763
C2L	0.35	3494
	0.17	2859
	0.29	2857
	2.08	1567
	3.8	1083
	0.71	2989
	0.78	3380
	0.53	2308
	0.56	3386
	1.47	2036
	3.39	1551
C2R	0.7	1982
	1.04	555
	1.99	807
C3L	0.13	4264
	0.44	3395
	0.49	3270
	0.48	3516
	0.9	2955
	4.59	1942
	3.04	1539
	1.93	1384
C3R	0.21	3199
	0.31	3822
	1.13	1463
	1.74	1381
	0.55	4586
	0.32	3930
	0.42	3794
	0.54	3678
C4L	0.43	594
	1.61	548
	2.96	544
	3.18	469
	4.96	207
	4.15	386
C4R	0.42	1593
	0.88	504
	0.38	495
	3.29	676
	4.83	460
	4.1	411
C5L	0.3	2090
	0.3	1894
	0.42	1329
	0.62	1248
	1.23	1412
	3.38	967
	2.43	914
	0.3	843
C5R	0.34	1822
	0.72	1864
	0.44	1678
	0.17	1523
	1.97	674
	4.24	717
	3.87	632
	3.81	610
	3.17	746
C6L	0.16	3040
	0.77	1410
	0.8	1427
	3.68	1457
	4.15	1115
	0.44	3290
	0.54	3521
	0.37	3585
	1.01	2907
	1.61	1004
C6R	0.14	3013
	0.34	2430
	0.69	3141
	1.44	1140
	2.45	1116
	3.13	909
	4.24	908
	0.42	3258
	0.45	3182
	4.24	3042
A1L	0.05	533
	0.63	513
A1R	0.22	592
	0.95	522
	2.1	538
	1.64	562
A2R	1.76	602
	0.83	339
	1.81	450
A3L	2.32	781
	1.42	597
A3R	0.9	614
	0.92	727
	0.83	553
	1.31	531
A4L	0.86	839
	0.22	1064
	0.78	892
	0.62	1048
A4R	0.32	2444
	0.19	2507
	0.2	1753
	0.8	748
	0.77	852
	1.55	748
	2.52	732
	3.05	716

## Sheet: Figure 3b
ID	PR (% increase vs normal)	RPE (% increase vs normal)	CC (% increase vs normal)
C1L	-0.01	0.67	-0.19
C2L	0.2	0.48	-0.06
C2R	0.23	3.13	-0.05
C3L	0	0.62	-0.13
C3R	-0.03	1.11	N/A
C4L	0.41	4.93	0.47
C4R	0.77	2.05	0.12
C5L	0.01	0.8	-0.08
C5R	0.1	1.66	-0.11
C6L	-0.03	1.24	-0.1
C6R	0.18	0.71	-0.09
A1L	0	1.37	0.21
A1R	-0.15	2.03	1.03
A2R	-0.27	3.52	1.21
A4L	-0.12	0.65	-0.04
A4R	0.17	1.37	0.11

## Sheet: Figure 3c
	PR (Cone spacing change [%])		RPE (Spacing change [%])		CC (Flow void diameter change [%])
ID	V1	V2	V1	V2	V1	V2
C3L	0	-11	62	102	-13	-15
C5L	1	3	80	80	-8	-9
C5R	10	8	166	184	-11	-11
C6L	-3	-3	124	163	-10	-11
C6R	18	26	71	97	-9	-2
A1L	-2	-2	137	171	21	19
A1R	-15	-11	203	212	103	126

## Sheet: Figure 4d
ID	Eccentricity (mm)	Cone Density (#/mm^2)
C2L	1.12	21964
C3L	1.55	12924
C3L	1.02	18992
C3R	0.9	16727
C3R	0.59	32203
C6L	2.51	8935
C6L	1.4	13413
C6L	1.3	14606
C6L	2.43	9131
C6L	2.6	8574
C6R	2.16	8747

## Sheet: Figure 4e
	Eccentricity (mm)	ORL (µm)
Non-Labeled PR	0	45.2
	0.53	44.1
	0.63	38.7
	0.59	39.8
	1.89	33.3
	0	51.6
	2.08	41.9
	2.36	38.7
	3.81	43
	0.77	43
	2.8	43
	3.49	41.9
	2.84	41.9
	2.25	45.2
	2.41	43
	2.85	39.8
ICG- Labeled PR	2.35	36.6
	0.88	31.2
	1.9	43
	2.29	44.1
	2.57	38.7
	3.04	33.3
	3.49	41.9
	2.8	48.4
	2.16	44.1
	2.82	59.1

## Sheet: Figure 4f
Right eye			Left eye
Sensitivity [dB] of ICG-labeled PR	Sensitivity [dB] of Non-labeled PR		Sensitivity [dB] of ICG-labeled PR	Sensitivity [dB] of Non-labeled PR
30.75	30.87		30.88	30.2
30.14	30.87		30.75	27.9
31.58	28.88		30.05	30.05
29.88	30.1		31.18	31.59
	30.87		29.25	31.87
	29.05		28.85	30.08
				30.14
				30.23
				31.09
				30.09
				32.39
				29.95
				29.79
				30.87
				28.18
